# Supplementary material for: Efficacy and safety of upadacitinib maintenance therapy in patients with moderately to severely active Crohn’s disease: 2-year results from the U-ENDURE Long-Term Extension study
Source: J Crohns Colitis. 2025 Jul 24;19(8):jjaf138. doi: 10.1093/ecco-jcc/jjaf138 (PMC12459986; doi:10.1093/ecco-jcc/jjaf138)
Supplement: jjaf138_Supplementary_Data [file jjaf138_supplementary_data.zip]

Archive with 10 entries (10 files):
- Figure S3.tif
- Figure S4.TIF
- Figure S5.TIF
- Figure S6.tif
- Supp footnotes_UPA CD LTE 2yr.docx
- Table S1.docx
- Table S2.docx
- Table S3.docx
- Figure S1.tif
- Figure S2.tif
